# Supplementary material for: Human neutrophils drive skin autoinflammation by releasing interleukin (IL)-26
Source: J Exp Med. 2024 Mar 6;221(5):e20231464. doi: 10.1084/jem.20231464 (PMC10917069; doi:10.1084/jem.20231464)
Supplement: Table S1 — shows clinical characteristics of patients. [file JEM_20231464_TableS1.xlsx]

## Sheet: Supp Table1
ID	Sex	Age	Diagnosis	Years from onset	Concomitant PV	Joint involvment	palmo-plantar involvment	location of the biopsy	PGA*
GPP_109	female	81	GPP	>20	Y	N	N/A	leg	N/A
GPP_084	female	69	GPP	40	Y	N	N/A	leg	N/A
GPP_220	female	76	GPP	n.d.	Y	N	N/A	leg	N/A
GPP_096	male	88	GPP	n.d.	Y	N	N/A	leg	N/A
GPP_131	female	45	GPP	n.d.	Y	N	N/A	leg	N/A
GPP_134	female	45	GPP	n.d.	Y	N	N/A	leg	N/A
GPP_057	male	65	GPP	n.d.	N	N	N/A	leg	N/A
PPPP_068	male	69	PPPP	6	N	N	plantar	plantar	1.94444
PPPP_097	female	63	PPPP	7	Y	N	both	plantar	3.38889
PPPP_106	female	59	PPPP	3	N	N	both	plantar	2.27778
PPPP_074	female	50	PPPP**	1	N	N	both	plantar	3
PPPP_107	male	46	PPPP	13	Y	Y	both	palmar	3.66667
PPPP_062	female	50	PPPP	3	N	Y	both	plantar	2.55556
PPPP_127	female	66	PPPP	2	N	Y	both	plantar	2.38889
PPPP_110	female	53	PPPP	2	N	Y	both	plantar	3.22222
PPPP_087	female	57	PPPP	7	N	N	both	plantar	1.66667
PPPP_024	female	68	PPPP	37	Y	N	both	plantar	2.05556
PPPP_027	female	33	PPPP	1	N	N	both	plantar	2.66667
PV_204	female	45	PV	26	N/A	possible	N/A	abdomen	N/A
PV_202	male	39	PV	10	N/A	possible	N/A	plantar	N/A
PV_199	male	47	PV	23	N/A	Y	N/A	leg	N/A
PV_137	male	55	PV	38	N/A	N	N/A	elbow	N/A
PV_086	male	32	PV	6	N/A	N	N/A	back	N/A
PV_132	male	36	PV	22	N/A	Y	N/A	back	N/A
PV_213	male	41	PV	16	N/A	Y	N/A	knee	N/A
PV_136	female	46	PV	25	N/A	N	N/A	arm	N/A
PV_098	male	41	PV	17	N/A	N	N/A	knee	N/A
PV_136	female	47	PV	n.d.	N/A	N	N/A	arm	N/A
PV_083	male	64	PV	n.d.	N/A	n.d.	N/A	back	N/A
PV_001	female	49	PV	n.d.	N/A	n.d.	N/A	n.d.	N/A
PV_209	male	27	PV	n.d.	N/A	n.d.	N/A	leg	N/A
PV_006	male	26	PV	n.d.	N/A	n.d.	N/A	n.d.	N/A
PV_068	female	35	PV	n.d.	N/A	n.d.	N/A	leg	N/A
PV_046	male	31	PV	n.d.	N/A	n.d.	N/A	abdomen	N/A
PPP_073	female	49	PPP**	2	N	N	both	palmar	N/A
PPP_116	female	39	PPP	n.d.	N	n.d.	both	plantar	N/A
PPP_141	female	68	PPP	n.d.	N	n.d.	both	palmar	N/A
GPP, generalized pustular psoriasis; PPP, palmoplantar psoriasis; PPPP, palmoplantar pustular psoriasis; PV, plaque-type psoriasis
Concomitant PV; Y, patient has both PPPP and PV; N, patient has only PPPP
*PGA, scoring based on erythema, pustules, and desquamation, average of 6 investigators
**, patient with both plantar PPPP (PPPP_074) and palmar PPP (PPP_073)
N/A, not applicable, n.d., not determined
